# Supplementary material for: Virulent coliphages in 1-year-old children fecal samples are fewer, but more infectious than temperate coliphages
Source: Nat Commun. 2020 Jan 17;11:378. doi: 10.1038/s41467-019-14042-z (PMC6969025; doi:10.1038/s41467-019-14042-z)
Supplement: Supplementary file 4 — Source Data [file 41467_2019_14042_MOESM4_ESM.xlsx]

## Sheet: Fig2A
% E. coli OTU in samples positive for coliphages
Temperate coliphages (N=47)	Virulent coliphages (N=19)
27.016	0.84564
23.117	6.79816
18.769	3.07822
13.999	1.72716
12.421	1.54416
6.5501	1.51328
6.0357	21.8277
3.4084	2.54237
1.784	27.3589
1.6928	11.9516
1.0238	7.01254
0.8456	16.2735
0.6364	0.07858
0.4126	19.0182
0.3782	2.6528
0.3739	0.21934
0.1023	11.75
31.789	0.19499
24.899	10.3438
7.1466
7.1146
3.3869
2.0855
1.6382
1.3633
0.8069
0.1531
0.0123
55.7
13.808
1.5133
1.4486
1.1281
1.0618
0.9524
0.5032
0.0529
27.637
9.8509
9.335
0.8864
0.2368
0.1049
4.3682
1.8356
13.808
2.3318

## Sheet: Fig2B_C
PFU/gr	ratio coli OTU counts/total OTU counts	coli/g	MOI (PFU/coli)	isolated phage	Temperate/Virulent
4083.3	0.103438	1.03438e+10	3.9476e-07	rV5_ev156	V
41176	0.00845638	8.45638e+08	4.86922e-05	VpaE1_ev035	V
3480.4	0.1175	11750000000	2.96204e-07	phAPEC8_ev052	V
1960000	0.0172716	1.72716e+09	0.00113481	VpaE1_ev078	V
5672.4	0.0307822	3.07822e+09	1.84275e-06	Stevie_ev116	V
28470	0.119516	1.19516e+10	2.38211e-06	VpaE1_ev108	V
49000	0.0154416	1.54416e+09	3.17324e-05	unsequenced	V
980	0.00219344	2.19344e+08	4.46787e-06	rV5_ev158	V
15676.5	0.273589	2.73589e+10	5.72994e-07	rV5_ev168	V
2450000	0.0679816	6.79816e+09	0.000360392	Gluttony_ev152	V
10924.2	0.218277	2.18277e+10	5.00474e-07	unsequenced	V
980000	0.162735	1.62735e+10	6.02206e-05	T5_ev212	V
15980.9	0.000785798	7.85798e+07	0.000203371	unsequenced	V
33744	NA		NA	T4_ev240	V
1439.4	0.0701254	7.01254e+09	2.05261e-07	unsequenced	V
36252.8	NA		NA	T5_ev219	V
1225000	0.0151328	1.51328e+09	0.000809497	unsequenced	V
67536	0.190182	1.90182e+10	3.55113e-06	rV5_ev146	V
80760	0.0019499	1.9499e+08	0.000414175	rV5_ev147	V
409.2	0.026528	2.6528e+09	1.54252e-07	T4_ev151	V
1762.8	0.0340838	3.40838e+09	5.17196e-07	unsequenced	T
451.2	0.0208551	2.08551e+09	2.1635e-07	Lambda_ev017	T
147000	0.00886382	8.86382e+08	0.000165843	Fraca	T
2824.8	0.0254237	2.54237e+09	1.11109e-06	ESSI2_ev040	T
9991.8	0.00952381	9.52381e+08	1.04914e-05	ESSI2_ev015	T
27086.4	0.0338687	3.38687e+09	7.99748e-06	unsequenced	T
2070.8	0.0178404	1.78404e+09	1.16074e-06	unsequenced	T
9643.5	0.0136335	1.36335e+09	7.07341e-06	mEp460_ev081	T
1648.8	0.276372	2.76372e+10	5.96587e-08	Lambda_ev243	T
7798	0.0655012	6.55012e+09	1.19051e-06	unsequenced	T
2836.2	0.0711464	7.11464e+09	3.98643e-07	Evi	T
1974.4	0.139992	1.39992e+10	1.41037e-07	unsequenced	T
10953	0.0603569	6.03569e+09	1.8147e-06	unsequenced	T
5057	0.231175	2.31175e+10	2.18752e-07	unsequenced	T
2401.8	0.00412607	4.12607e+08	5.82103e-06	unsequenced	T
6432.4	NA		NA	unsequenced	T
245000	0.0933496	9.33496e+09	2.62454e-05	unsequenced	T
1506.6	0.00102318	1.02318e+08	1.47246e-05	unsequenced	T
404.1	0.071466	7.1466e+09	5.65444e-08	Lambda_ev207	T
8472	0.00373944	3.73944e+08	2.26558e-05	unsequenced	T
46865	NA		NA	unsequenced	T
1784.4	NA		NA	unsequenced	T
472.8	0.00153124	1.53124e+08	3.08769e-06	unsequenced	T
1361.7	0.000529365	5.29365e+07	2.57232e-05	unsequenced	T
12616	0.00636424	6.36424e+08	1.98233e-05	Lambda_ev203	T
23012	0.270163	2.70163e+10	8.51781e-07	unsequenced	T
760.8	0.557001	5.57001e+10	1.36589e-08	unsequenced	T
528.5	0.0436818	4.36818e+09	1.20989e-07	ESSI2_ev239	T
568.5	NA		NA	unsequenced	T
17488	NA		NA	unsequenced	T
17820	0.187693	1.87693e+10	9.49421e-07	unsequenced	T
812.4	0.00378194	3.78194e+08	2.1481e-06	unsequenced	T
4009.5	0.0112812	1.12812e+09	3.55414e-06	unsequenced	T
21645	0.0183558	1.83558e+09	1.17919e-05	unsequenced	T
9782.5	0.0102378	1.02378e+09	9.55524e-06	unsequenced	T
602.5	0.0001232	1.232e+07	4.89043e-05	Lambda_ev245	T
5665.8	0.00503197	5.03197e+08	1.12596e-05	unsequenced	T
2660.4	0.00845643	8.45643e+08	3.14601e-06	unsequenced	T
569.6	0.124208	1.24208e+10	4.58585e-08	unsequenced	T
4498.8	0.00701919	7.01919e+08	6.40929e-06	unsequenced	T
2274.2	NA		NA	unsequenced	T
440	0.248992	2.48992e+10	1.76712e-08	unsequenced	T
1149.3	NA		NA	unsequenced	T
5746.5	0.138081	1.38081e+10	4.1617e-07	unsequenced	T
5746.5	0.138081	1.38081e+10	4.1617e-07	unsequenced	T
3079.2	0.00236818	2.36818e+08	1.30024e-05	unsequenced	T
790.8	0.0163821	1.63821e+09	4.82723e-07	ESSI2_ev129	T
1506	0.0169283	1.69283e+09	8.89633e-07	unsequenced	T
3540	0.001049	1.049e+08	3.37465e-05	Lambda_ev110	T
14487	0.317888	3.17888e+10	4.55727e-07	Lambda_ev058	T
1380.3	0.0144857	1.44857e+09	9.52872e-07	Lambda_ev099	T
1008.4	0.098509	9.8509e+09	1.02366e-07	Lambda_ev087	T
493.3	0.0233179	2.33179e+09	2.11554e-07	Lambda_ev066	T
4976	0.00806934	8.06934e+08	6.16655e-06	unsequenced	T
10512	0.0106183	1.06183e+09	9.89985e-06	unsequenced	T

## Sheet: genome_accession_numbers
ASSEMBLY_NAME	ASSEMBLY_ACC	STUDY_ID	SAMPLE_ID	CHROMOSOME_ACC
ESSI2_ev015	GCA_902150595	PRJEB33213	ERS3416317	LR597649-LR597649	https://www.ncbi.nlm.nih.gov/nuccore/LR597649
ESSI2_ev040	GCA_902150585	PRJEB33213	ERS3416318	LR597638-LR597638	https://www.ncbi.nlm.nih.gov/nuccore/LR597638
ESSI2_ev129	GCA_902150665	PRJEB33213	ERS3416319	LR597640-LR597640	https://www.ncbi.nlm.nih.gov/nuccore/LR597640
ESSI2_ev239	GCA_902150575	PRJEB33213	ERS3416320	LR597637-LR597637	https://www.ncbi.nlm.nih.gov/nuccore/LR597637
Evi	GCA_902150615	PRJEB33213	ERS3416338	LR597642-LR597642	https://www.ncbi.nlm.nih.gov/nuccore/LR597642
Fraca	GCA_902150565	PRJEB33213	ERS3416337	LR597645-LR597645	https://www.ncbi.nlm.nih.gov/nuccore/LR597645
Gluttony_ev152	GCA_902150705	PRJEB33213	ERS3416336	LR597646-LR597646	https://www.ncbi.nlm.nih.gov/nuccore/LR597646
Lambda_1H12	GCA_902006465	PRJEB31591	ERZ976196	LR595850-LR595850	https://www.ncbi.nlm.nih.gov/nuccore/LR595850
Lambda_2B8	GCA_902141465	PRJEB31591	ERS3354144	LR595859-LR595859	https://www.ncbi.nlm.nih.gov/nuccore/LR595859
Lambda_2E9	GCA_902141475	PRJEB31591	ERS3354145	LR595860-LR595860	https://www.ncbi.nlm.nih.gov/nuccore/LR595860
Lambda_2G7a	GCA_902141515	PRJEB31591	ERS3354146	LR595865-LR595865	https://www.ncbi.nlm.nih.gov/nuccore/LR595865
Lambda_2G7b	GCA_902141525	PRJEB31591	ERS3354147	LR595866-LR595866	https://www.ncbi.nlm.nih.gov/nuccore/LR595866
Lambda_2H10	GCA_902141535	PRJEB31591	ERS3354148	LR595862-LR595862	https://www.ncbi.nlm.nih.gov/nuccore/LR595862
Lambda_4A7	GCA_902141505	PRJEB31591	ERS3354149	LR595864-LR595864	https://www.ncbi.nlm.nih.gov/nuccore/LR595864
Lambda_4B5	GCA_902141495	PRJEB31591	ERS3354150	LR595863-LR595863	https://www.ncbi.nlm.nih.gov/nuccore/LR595863
Lambda_4C10	GCA_902141485	PRJEB31591	ERS3354151	LR595861-LR595861	https://www.ncbi.nlm.nih.gov/nuccore/LR595861
Lambda_ev017	GCA_902150545	PRJEB33213	ERS3416307	LR597643-LR597643	https://www.ncbi.nlm.nih.gov/nuccore/LR597643
Lambda_ev058	GCA_902150515	PRJEB33213	ERS3416308	LR597651-LR597651	https://www.ncbi.nlm.nih.gov/nuccore/LR597651
Lambda_ev066	GCA_902150625	PRJEB33213	ERS3416309	LR597653-LR597653	https://www.ncbi.nlm.nih.gov/nuccore/LR597653
Lambda_ev087	GCA_902150535	PRJEB33213	ERS3416310	LR597644-LR597644	https://www.ncbi.nlm.nih.gov/nuccore/LR597644
Lambda_ev099	GCA_902150695	PRJEB33213	ERS3416311	LR597635-LR597635	https://www.ncbi.nlm.nih.gov/nuccore/LR597635
Lambda_ev110	GCA_902150605	PRJEB33213	ERS3416312	LR597652-LR597652	https://www.ncbi.nlm.nih.gov/nuccore/LR597652
Lambda_ev203	GCA_902150675	PRJEB33213	ERS3416313	LR597650-LR597650	https://www.ncbi.nlm.nih.gov/nuccore/LR597650
Lambda_ev207	GCA_902150555	PRJEB33213	ERS3416314	LR597636-LR597636	https://www.ncbi.nlm.nih.gov/nuccore/LR597636
Lambda_ev243	GCA_902150635	PRJEB33213	ERS3416315	LR597639-LR597639	https://www.ncbi.nlm.nih.gov/nuccore/LR597639
Lambda_ev245	GCA_902150685	PRJEB33213	ERS3416316	LR597648-LR597648	https://www.ncbi.nlm.nih.gov/nuccore/LR597648
mEp460_4F5	GCA_902141555	PRJEB31591	ERS3354152	LR595868-LR595868	https://www.ncbi.nlm.nih.gov/nuccore/LR595868
mEp460_ev081	GCA_902150655	PRJEB33213	ERS3416335	LR597641-LR597641	https://www.ncbi.nlm.nih.gov/nuccore/LR597641
Mu_3F6	GCA_902141545	PRJEB31591	ERS3354153	LR595867-LR595867	https://www.ncbi.nlm.nih.gov/nuccore/LR595867
P2_2H1	GCA_902141575	PRJEB31591	ERS3354154	LR595870-LR595870	https://www.ncbi.nlm.nih.gov/nuccore/LR595870
P2_2H4	GCA_902141565	PRJEB31591	ERS3354155	LR595869-LR595869	https://www.ncbi.nlm.nih.gov/nuccore/LR595869
P2_4A7b	GCA_902141755	PRJEB31591	ERS3354156	LR595887-LR595887	https://www.ncbi.nlm.nih.gov/nuccore/LR595887
P2_4B2	GCA_902141595	PRJEB31591	ERS3354157	LR595873-LR595873	https://www.ncbi.nlm.nih.gov/nuccore/LR595873
P2_4C9	GCA_902141685	PRJEB31591	ERS3354158	LR595883-LR595883	https://www.ncbi.nlm.nih.gov/nuccore/LR595883
P2_4E6b	GCA_902141635	PRJEB31591	ERS3354159	LR595885-LR595885	https://www.ncbi.nlm.nih.gov/nuccore/LR595885
P88_4B11	GCA_902141785	PRJEB31591	ERS3354160	LR595891-LR595891	https://www.ncbi.nlm.nih.gov/nuccore/LR595891
phAPEC8_ev052	GCA_902150645	PRJEB33213	ERS3416334	LR597654-LR597654	https://www.ncbi.nlm.nih.gov/nuccore/LR597654
rV5_ev146	GCA_902460375	PRJEB33213	ERS3416321	LR699804-LR699804	https://www.ncbi.nlm.nih.gov/nuccore/LR699804
rV5_ev147	GCA_902150525	PRJEB33213	ERS3416322	LR597647-LR597647	https://www.ncbi.nlm.nih.gov/nuccore/LR597647
rV5_ev156a	GCA_902207225	PRJEB33213	ERS3416323	LR694165-LR694165	https://www.ncbi.nlm.nih.gov/nuccore/LR694165
rV5_ev158a	GCA_902293155	PRJEB33213	ERS3416324	LR694611-LR694611	https://www.ncbi.nlm.nih.gov/nuccore/LR694611
rV5_ev168a	GCA_902293145	PRJEB33213	ERS3416325	LR694610-LR694610	https://www.ncbi.nlm.nih.gov/nuccore/LR694610
Stevie_ev116	GCA_902150735	PRJEB33213	ERS3416333	LR597656-LR597656	https://www.ncbi.nlm.nih.gov/nuccore/LR597656
T4_ev151	GCA_902150745	PRJEB33213	ERS3416329	LR597660-LR597660	https://www.ncbi.nlm.nih.gov/nuccore/LR597660
T4_ev240	GCA_902150785	PRJEB33213	ERS3416330	LR597657-LR597657	https://www.ncbi.nlm.nih.gov/nuccore/LR597657
T5_ev212	GCA_902150725	PRJEB33213	ERS3416331	LR597659-LR597659	https://www.ncbi.nlm.nih.gov/nuccore/LR597659
T5_ev219	GCA_902150765	PRJEB33213	ERS3416332	LR597655-LR597655	https://www.ncbi.nlm.nih.gov/nuccore/LR597655
VpaE1_ev035	GCA_902411105	PRJEB33213	ERS3416326	LR699048-LR699048	https://www.ncbi.nlm.nih.gov/nuccore/LR699048
VpaE1_ev078	GCA_902150795	PRJEB33213	ERS3416327	LR597663-LR597663	https://www.ncbi.nlm.nih.gov/nuccore/LR597663
VpaE1_ev108	GCA_902150755	PRJEB33213	ERS3416328	LR597658-LR597658	https://www.ncbi.nlm.nih.gov/nuccore/LR597658

## Sheet: figS1A
	coli OTUs counts/total OTU counts
	0.232739
	0.446553
	0.403596
	1.36335
	1.22256
	0.358026
	0.0488281
	12.8936
	0.123077
	3.19271
	0.803009
	0.341083
	0.877554
	0.0736131
	2.30237
	3.07822
	1.17202
	1.23576
	3.38472
	23.4587
	2.67887
	0.155176
	0.126897
	3.01817
	0.486503
	3.97974
	0.219344
	0.0855604
	0.0248583
	2.30585
	0.761651
	0.970506
	0.438208
	0.111753
	2.16704
	21.3431
	0.763789
	0.11658
	0.518528
	0.0374969
	11.61
	18.1523
	45.9752
	0.256626
	3.63841
	0.679124
	0.087867
	0.108026
	14.8887
	0.121684
	0.697706
	1.00087
	0.103017
	0.0389623
	2.28934
	3.92251
	0.0314525
	2.11599
	0.336433
	0.0151327
	0.448967
	4.67686
	2.59497
	4.04806
	3.25129
	2.33179
	0.205222
	12.4554
	3.49346
	42.0994
	38.1411
	0.0110546
	7.94449
	0.391238
	10.4369
	0.503197
	0.276979
	13.3812
	17.2891
	30.8834
	0.0177045
	9.5859
	0.382577
	0.482083
	7.67784
	0.0956468
	0.0362188
	0.27369
	26.616
	1.04614
	0.0612976
	0
	0.755738
	0.179374
	1.89059
	0.971275
	0.684224
	13.0058
	0.795726
	0.0363182
	9.8509
	27.6372
	0.0361019
	9.51243
	0.0291958
	19.3225
	16.2735
	0.170049
	0.0111787
	21.1869
	27.0163
	13.8081
	0.477332
	2.86938
	2.03498
	0.90145
	18.8561
	2.64129
	1.38214
	12.6645
	41.6027
	0.600549
	0.129249
	4.11509
	1.10364
	26.9983
	24.8992
	0.0106587
	0.0569488
	4.47924
	27.3589
	0.138434
	0.378194
	0.452253
	0.195793
	2.51495
	3.89279
	0.0269229
	0.020642
	5.11112
	1.46331
	0.135385
	28.6227
	0.0101301
	0.480798
	3.38687
	2.08551
	0.326634
	19.0182
	3.07356
	31.7888
	0.0234912
	1.02378
	0.00781509
	0.503421
	1.60103
	1.19737
	0.0328255
	1.51328
	1.69283
	0.722532
	0.1049
	7.21628
	11.7765
	2.18222
	13.0189
	0.0530514
	0.0170258
	0.0643111
	0.0113411
	0.0263653
	24.8028
	0.260368
	2.37093
	2.85874
	13.9992
	1.92892
	3.24161
	0.0681977
	21.2813
	0.493827
	6.28073
	0.175176
	2.59128
	0.231639
	8.636
	7.11464
	15.6085
	3.83444
	7.87274
	18.7693
	0.416659
	0.806934
	17.668
	0.72521
	44.4138
	6.79816
	25.2657
	0.0384817
	2.75141
	11.4435
	0.440705
	0.0278043
	0.794766
	0.0589377
	0.058901
	26.4363
	10.3438
	0.126154
	0.956477
	31.8648
	0.43424
	0.216391
	0.0646588
	4.62137
	0.528023
	0.0575861
	13.2196
	0.0557244
	0.951885
	0.886382
	0.489296
	1.54416
	0.845638
	19.2828
	0.474169
	9.7637
	1.63649
	0.0297781
	3.56205
	0.337699
	0.153124
	5.22504
	0.0976261
	0.433977
	0.199546
	0.0372923
	0.0129683
	12.4208
	3.49931
	0.113024
	35.147
	0.686606
	0.0192006
	0.0383951
	0.410819
	0.00957732
	0.0622029
	0.308529
	19.3734
	4.36818
	7.1466
	1.63821
	0.048916
	0.484421
	0.895546
	0.701919
	0.340512
	0.639513
	0.845643
	0.0356329
	0.0278573
	3.18888
	0.103213
	0.480799
	9.68786
	0
	8.82752
	3.96535
	38.4215
	6.36991
	0.0136067
	23.1175
	0.0854752
	0.121386
	34.9972
	0.226818
	2.54279
	2.38172
	0.0395697
	6.55012
	2.65142
	55.1707
	1.09924
	0.843143
	0.045177
	0.154463
	0.0945702
	0.335912
	1.87679
	11.5283
	8.95065
	9.45379
	2.61049
	0.156566
	0.0529365
	0.715622
	0.19499
	18.7365
	0.0325507
	2.10783
	0.519356
	0.0155063
	52.3597
	0.636424
	0.0574689
	0.102318
	0.290045
	1.72716
	42.8103
	6.26033
	0.15319
	0.412607
	0.0524044
	2.01571
	13.1531
	0.375811
	5.61914
	0.0244363
	3.06968
	0.216482
	6.61526
	2.26923
	15.1674
	1.68937
	0.00796707
	0.223001
	21.8277
	0.121945
	3.14529
	0.0407975
	0.00262268
	0.0288275
	26.2159
	2.6528
	0.091704
	45.8936
	9.55449
	0.0141181
	0.118918
	0.034511
	4.32125
	12.6659
	0.564198
	0.86156
	8.36992
	12.9636
	0.0112403
	0.692033
	0.0447622
	1.83558
	41.6124
	2.76534
	0.157009
	9.33496
	0.01232
	0.196191
	12.4527
	0.981535
	10.7657
	0.0591787
	2.91143
	0.742378
	0.191996
	1.92351
	2.14158
	0.0785799
	32.881
	10.1217
	0.122975
	6.03569
	10.3395
	0.0292925
	0.1741
	33.7384
	8.50626
	3.40838
	0.835133
	0.0276692
	8.10345
	0.0340863
	4.33534
	3.2697
	0.980513
	0.236818
	12.5704
	7.45174
	4.9381
	0.675809
	3.27898
	0.070994
	0.179701
	0.00652784
	0.539785
	1.12812
	22.1307
	29.1553
	13.4327
	0.373944
	0.564238
	58.6174
	20.1247
	1.15202
	0.817238
	14.8962
	0.559954
	0.0785266
	0.287167
	0.90296
	34.4458
	7.01254
	1.71204
	1.06183
	55.7001
	30.1076
	0.157195
	0.0187884
	13.2052
	5.64423
	0.0516303
	0.0204559
	15.5853
	15.2426
	25.1776
	1.71091
	4.05837
	0.0194159
	0.944888
	0.0683496
	0.115603
	0.978722
	0.505944
	61.7639
	0.0368732
	60.7102
	0.0252871
	49.0313
	0.0104551
	0.591598
	24.0233
	1.97593
	18.2768
	0.344904
	0.116684
	2.20848
	0.488799
	0.172095
	6.73744
	5.06801
	0.31432
	0.0562644
	27.7923
	1.02886
	2.45178
	0.0269366
	0.408157
	1.22235
	15.7165
	0.00948704
	0.0267502
	0.432217
	0.039814
	0.904308
	33.927
	0.00620561
	32.5211
	9.48796
	0.971379
	0.422919
	1.30311
	0.029732
	0.0201569

## Sheet: figS1C
	phage titer in ON supernatant	% of E. coli lysogens per category
	1.102 to 1.103	4.3
	1.103 to 1.104	24.6
	1.104 to 1.105	25.8
	1.105 to 1.106	25.5
	> 1.106	19.8

## Sheet: FigS1D
	Proportion coli/total microbiota in fecal samples :
	without coliphage	with coliphages
	0.1741	3.40838
	0.0269229	1.00087
	0.0407975	0.952381
	20.1247	2.08551
	5.08475	3.38687
	1.23576	1.78404
	1.68937	0.845638
	4.47924	2.54237
	0.113024	13.2052
	0.0530514	11.75
	45.9752	31.7888
	0.0612976	0.886382
	12.6659	2.33179
	44.4138	1.72716
	0.0155063	1.36335
	1.92892	0.806934
	0.111753	9.8509
	0.0111787	1.44857
	0.0976261	11.9516
	55.1707	0.1049
	0.356379	7.11464
	0.489296	3.07822
	0.175176	1.04614
	0.048916	0.493827
	4.67686	13.9992
	0.382577	1.38214
	6.36991	6.55012
	18.1523	1.63821
	0.468019	1.69283
	3.19271	4.33534
	5.43478	0.236818
	0.143843	19.0182
	6.71186	0.19499
	0.135385	23.1175
	5.22504	6.03569
	0.156566	2.6528
	1.17202	6.79816
	0.480798	24.8992
	8.10345	10.3438
	6.73744	0.219344
	0.496752	2.86938
	36.6771	0.412607
	2.18222	27.3589
	1.09924	1.51328
	11.4583	9.33496
	0.0141181	9.7637
	0.715622	0.0234912
	0.111763	21.8277
	3.96535	0.373944
	0.0112403	1.06183
	0.126897	1.54416
	0.433977	0.701919
	0.742378	38.4215
	1.5007	0.102318
	2.58567	0.337699
	3.92251	0.636424
	30.8834	7.1466
	0.0855604	0.153124
	13.0189	16.2735
	8.636	55.7001
	0.336433	7.01254
	0.497159	12.4208
	1.92351	0.0785798
	0.0288275	52.3597
	0.446553	0.845643
	2.67346	4.36818
	8.38323	0.0529365
	0.326634	27.6372
	0.116684	0.01232
	0.0192006	27.0163
	4.36137	0.503197
	10.3395	12.5704
	0.0151327	0.0643111
	0.755738	3.24161
	27.6372	1.02378
	0.0361019	7.94449
	13.3812	0.378194
	0.970506	2.75141
	0.763789	18.7693
	1.22441	1.12812
	2.59497	1.83558
	1.63649	20.5723
	17.668	0.1772
	1.2987	0.569324
	0.0177045	0.877554
	0.980513	14.8962
	4.44444	4.05837
	0.0328255	0.0204559
	46.8199	5.64423
	0.86156	25.1776
	13.4327	0.143062
	0.341083	1.71091
	38.1411	3.0303
	1.89059	2.09223
	0.0278573	19.3734
	0.90296	8.67948
	1.60103	26.2159
	0.448967	1.65289
	45.8936	0.559954
	0.505944	0.971379
	3.25129	0.796813
	0.00262268	0.0562644
	2.28934	7.1949
	0.0129683	12.4554
	0.0340863	0.679124
	0.477332	0.0646588
	34.9972	3.0303
	0.340512	0.697706
	8.36992	0.338189
	41.6124	7.21628
	11.4435	12.6645
	0.375811	12.9636
	41.6027	1.87679
	21.2813	0.341297
	0.0372923	3.89279
	13.2196	13.0058
	4.04806	2.11599
	0.43424	0.853789
	7.87274	3.27898
	0.0945702	2.61049
	0.045177	0.230415
	0.956477	2.45536
	0.0362188	46.5103
	0.639513	18.2768
	6.28073	9.48796
	9.55449	15.5853
	0.199546	4.0429
	18.7365	0.157009
	0.0325507	0.191205
	0.564198	22.1307
	25.2657	26.4363
	9.5859	22.619
	0.410819	2.14158
	0.058901	0.0736131
	2.03498	42.0994
	0.020642	28.6227
	0.794766	10.8523
	32.881	2.91971
	8.82752	0.416659
	0.226818	13.8081
	8.95065
	13.1531
	0.246812
	4.9381
	0.00957732
	0.0297782
	3.14529
	0.835133
	0.978722
	0.196191
	61.7639
	0.179701
	11.5283
	0.0557244
	0.438208
	0.121387
	0.216391
	0.0516302
	3.18888
	0.843143
	0.138434
	0.205222
	0.0136067
	0.216482
	0.0263653
	18.8561
	4.32125
	0.27369
	0.440705
	12.4527
	0.0244363
	6.61526
	0.519356
	0.591598
	0.256626
	1.97593
	0.600549
	0.480799
	0.895546
	0.0356329
	0.121945
	0.260368
	0.0276692
	26.9983
	26.616
	31.8648
	0.121684
	0.0383951
	2.38172
	2.59128
	2.26923
	0.091704
	0.817238
	0.944888
	0.070994
	0.0447622
	0.0681977
	2.16704
	0.223001
	0.0269366
	0.308529
	24.8028
	15.1674
	0.0591787
	0.0395697
	36.5751
	0.164288
	0.11658
	0.912004
	0.564238
	17.2891
	3.39381
	0.847458
	0.154463
	0.904308
	0.31432
	0.350467
	0.191996
	1.875
	0.915931
	5.37788
	9.45379
	0.129249
	42.8103
	17.2414
	3.2697
	35.147
	60.7102
	7.45174
	2.10783
	0.0622029
	0.675809
	0.447094
	0.0574688
	27.7923
	2.64129
	0.00620561
	0.344904
	1.45349
	2.51495
	0.704225
	0.951885
	0.00652784
	0.126154
	0.422919
	1.71204
	0.0368732
	0.328312
	0.122975
	15.2426
	12.9094
	13.6834
	9.68786
	0.539785
	2.45178
	1.1022
	6.28272
	0.981535
	2.20848
	33.7384
	1.4038
	4.28505
	6.38298
	7.33753
	49.0313
	0.803009
	3.97974
	0.0683496
	0.0104551
	0.904977
	1.99005
	1.50992
	0.474169
	1.53509
	15.503
	0.097056
	0.0504185
	6.26033
	0.103017
	0.482083
	4.16263
	0.391238
	0.661521
	0.402176
	0.108026
	5.61914
	0.0106587
	0.0943778
	0.518528
	0.170049
	1.22256
	0.968523
	14.8887
	2.67501
	0.324149
	2.65142
	0.72521
	30.0162
	21.3431
	2.30585
	0.452253
	5.11112
	0.232739
	1.24768
	0.0923605
	3.83444
	0.0113411
	3.06968
	0.0101301
	1.19737
	11.7765
	0.0956468
	0.0389623
	0.684224
	0.358026
	10.4369
	0.179374
	0.761651
	0.195793
	7.67784
	9.51243
	0.795726
	15.6085
	0.290045
	4.11509
	0.0110546
	0.0291958
	0.00781509
	0.0384817
	3.49931
	14.7553
	0.335912
	0.0579374
	0.276979
	0.0647878
	0.284293
	0.194401
	2.01571
	19.3225
	0.686606
	3.49346
	0.661058
	0.123077
	0.0569488
	0.231639
	0.528023
	0.0589377
	1.46331
	2.68289
	3.7037
	0.795145
	0.403596
	3.33333
	0.287167
	0.00796707
	21.1869
	0.164406
	2.73973
	0.118918
	0.661001
	2.76534
	2.37093
	2.67887
	0.0476531
	2.48339
	8.50626
	0.907998
	32.9001
	0.193465
	0.412106
	31.6708
	58.6174
	2.11765
	10.1217
	2.11538
	2.75624
	0.587544
	11.8271
	1.49898
	0.334448
	0.039814
	3.38472
	4.30108
	5.06801
	1.32818
	0.0201569
	2.32558
	0.0292925
	12.8155
	0.503421
	0.0374969
	0.0259
	0.413508
	9.86379
	0.299024
	0.432217
	0.00948704
	0.0194159
	0.220653
	9
	10.7266
	0.0252871
	1.15202
	24.0233
	7.93893
	32.5211
	20.6957
	0.722532
	1.28088
	2.80516
	0.157195
	0.0854752
	29.1553
	0.115603
	0.172095
	34.4458
	2.30237
	0.0267501
	33.927
	1.22235
	1.30311
	0.029732
	0.155176
	1.02886
	0.401929
	0.0785266
	0.408157
	23.4587
	3.45667
	1.07784
	2.85874
	0.0278043
	0.034511
	0.0187884
	0.34585
	3.07356
	2.54279
	0.0488281
	0.0363182
	0.971275
	0.569395
	0.128535
	1.06762
	3.01817
	0.939597
	0.0314525
	12.8936
	3.63841
	0.90145
	3.56205
	4.62137
	6.63102
	9.5379
	6.80272
	1.10364
	0.692033
	0.0524044
	2.91143
	0.087867
	0.0248583
	1.96429
	0.103213
	0.217504
	30.1076
	0.842572
	0
	0
	0
	0
	0

## Sheet: fig S2
	% phage remaining in the stock after 3 weeks at 4°C
	temperates	virulents
	1.14	9.59
	2.99	6.26
	3.71	10
	5.2	4.36
	1.7	39.05
	2.73	12.22
	5	3.21
	2.65	30.5
	1.83	6.96
	4.08	26.27
	10	37.14
	100

## Sheet: FigS3C
Global strain sensitivity to phages according to its lysogenic status
Strain non lysogen (N=35)	Lysogen strain (N=48)
0	0
0	0
0	0.6
0	1.2
1.2	1.2
1.8	1.8
2.4	1.8
2.4	1.8
3.6	1.8
3.6	2.4
3.6	2.4
3.6	3
4.2	3.6
4.2	3.6
4.2	4.2
4.2	4.2
4.2	4.2
4.8	4.2
4.8	4.2
4.8	4.2
5.4	4.2
6	4.8
6.6	4.8
6.6	4.8
7.2	4.8
7.8	5.4
7.8	5.4
7.8	5.4
9.6	6
9.6	6
10.2	6
12.7	6
14.5	6.6
22.3	6.6
32.5	7.2
	7.2
	7.8
	7.8
	7.8
	8.4
	8.4
	10.2
	10.8
	10.8
	13.9
	16.3
	20.5
	38.6

## Sheet: FigS3A
	Proportion of lysogens in each phylotype, among th epane of 75 strains used for phage testing
		Lysogen	Not lysogens
	A (N=4)	1	3
	B1 (N=10)	2	8
	B2 (N=31)	24	7
	C (N=8)	3	5
	D (N=6)	4	2
	E (N=14)	8	6
	E.clades (N=2)	1	1

## Sheet: FigS3B
	distribution of phage infectivity on the 75-strain panel, as a functin of lifestyle
	% strains killed	Temperate coliphages isolated in infants	Known virulent coliphages	Virulent coliphages isolated in infants
	not infected	36.4	19	0
	≤10%	63.6	56	0
	≤20%	0	6	43
	≤ 30%	0	13	14
	≤ 40%	0	6	14
	≤ 50%	0	0	10
	≤ 60%	0	0	5
	≤ 70%	0	0	14

[truncated: 1 more sheets: figS3D]
